# Supplementary material for: Analysis of FGF-Dependent and FGF-Independent Pathways in Otic Placode Induction
Source: PLoS One. 2013 Jan 23;8(1):e55011. doi: 10.1371/journal.pone.0055011 (PMC3552847; doi:10.1371/journal.pone.0055011)
Supplement: Table S1 — List of all otic-enriched genes. (XLSX) [file pone.0055011.s001.xlsx]

## Sheet: Sheet1
Table S1: All Otic-enriched Genes
ID	Symbol	Name	FGF Regulated?	Fold Up-regulation
Gga.1710.1.S1_at	Hs3st3b1	heparan sulfate glucosamine 3-O-sulfotransferase 3B1	YES	32.1
Gga.2354.1.S1_at	SOX8	SRY (sex determining region Y)-box 8	YES	25
Gga.19393.1.S1_s_at	CYP26C1	cytochrome P450, family 26, subfamily C, polypeptide 1	YES	14.5
Gga.17119.1.S1_at	Prdm12	PR domain zinc finger protein 12		11.5
Gga.7581.1.S1_at	SOX2	SRY (sex determining region Y)-box 2		11.3
Gga.1839.1.S1_at	EYA2	eyes absent homolog 2 (Drosophila)	YES	11.2
Gga.10.1.S1_at	OTX2	orthodenticle homeobox 2		10.9
Gga.19378.1.S1_at	IL17RD	interleukin 17 receptor D	YES	10.8
Gga.205.1.S1_at	FGF19	fibroblast growth factor 19		9.8
Gga.3615.1.S2_at	FST	follistatin		9.6
Gga.565.1.S1_at	GBX2	gastrulation brain homeobox 2	YES	9.6
Gga.6245.2.S1_at	NGFR	nerve growth factor receptor (TNFR superfamily, member 16)	YES	9.4
Gga.469.2.A1_at	FOXC2	forkhead box C2 (MFH-1, mesenchyme forkhead 1)		9.1
Gga.12157.1.S1_at	PKDCC	protein kinase domain containing, cytoplasmic homolog		8.4
Gga.5787.1.S1_at	SMOC1	SPARC related modular calcium binding 1		7.8
Gga.322.1.S1_at	SPRY1	sprouty homolog 1, antagonist of FGF signaling (Drosophila)	YES	7.6
GgaAffx.20987.1.S1_at	PAX2	paired box 2	YES	7.3
Gga.15383.1.S1_at	CCDC3	coiled-coil domain containing 3		7.3
Gga.2422.1.S1_at	ENS-3	pol-like protein ENS-3	YES	7.1
Gga.3219.1.S1_at	FIGF	c-fos induced growth factor (vascular endothelial growth factor D)	YES	7.1
Gga.207.1.S1_at	ZIC2	Zic family member 2		6.6
Gga.2699.1.S1_at	IRX1	iroquois homeobox 1		6.6
Gga.744.1.S1_at	GATA3	GATA binding protein 3		6.5
GgaAffx.21693.1.S1_s_at	RNF150	Ring Finger Protein 150		6.4
Gga.2894.1.S1_at	JAG1	jagged 1		6.2
Gga.19221.1.S1_at	EBF3	early B-cell factor 3	YES	6
Gga.3039.1.S1_at	CCND1	cyclin D1		5.8
Gga.1507.1.S2_at	ISL1	ISL LIM homeobox 1	YES	5.8
Gga.7323.1.S1_at	NEDD9	neural precursor cell expressed, developmentally down-regulated 9	YES	5.8
Gga.1817.1.S1_at	SALL1	sal-like 1 (Drosophila)		5.7
Gga.770.1.S1_at	SOHO-1	sensory organ homeobox protein SOHo		5.7
Gga.5109.1.S1_s_at	MYCN	v-myc myelocytomatosis viral related oncogene, neuroblastoma derived		5.4
Gga.13425.1.S1_at	KCNK2	potassium channel, subfamily K, member 2		5.4
Gga.16364.1.S1_at	NAP1L2	nucleosome assembly protein 1-like 2		5.3
Gga.4974.1.S2_at	VCAN	versican		5.3
Gga.331.1.S1_at	CYP26A1	cytochrome P450, family 26, subfamily A, polypeptide 1	YES	5.2
GgaAffx.21413.1.S1_s_at	ZBTB16	zinc finger and BTB domain containing 16		5.2
Gga.2283.1.S2_at	DLL1	delta-like 1 (Drosophila)		5.1
Gga.7467.1.S1_at	PDLIM4	PDZ and LIM domain 4		5.1
GgaAffx.916.1.S1_at	LOC769421	similar to heparan sulfate D-glucosaminyl 3-O-sulfotransferase-3B		5.1
Gga.4889.1.S1_s_at	NFASC	neurofascin		5.1
GgaAffx.10777.1.S1_at	MCF2L	MCF.2 cell line derived transforming sequence-like		5
Gga.17131.1.S1_at	GABARB2	gamma-aminobutyric acid (GABA) A receptor, beta 2		4.8
Gga.657.1.S1_at	FOXG1	forkhead box G1	YES	4.6
Gga.8296.2.S1_a_at	LOC424241	Danio rerio guanine nucleotide exchange factor (LOC555224)		4.6
Gga.4157.1.S1_at	EPHA7	EPH receptor A7		4.5
Gga.17706.1.S1_at	AG2	Ag2 homolog	YES	4.5
Gga.3374.1.S1_at	SPRY2	sprouty homolog 2 (Drosophila)	YES	4.3
Gga.6203.1.S1_at	BTBD11	BTB (POZ) domain containing 11		4.3
Gga.14703.1.S1_at	SP8	Sp8 transcription factor	YES	4.2
Gga.2873.1.S1_at	MID1	midline 1		4.2
Gga.16017.1.S1_at	PDE10A	phosphodiesterase 10A		4.2
Gga.8385.2.S1_at	CAMK1G	calcium/calmodulin-dependent protein kinase IG		4.2
Gga.16015.1.S1_at	LOC425015	similar to caspase recruitment domain protein 7		4.2
Gga.661.1.S1_at	FGF8	fibroblast growth factor 8	YES	4.1
Gga.8025.1.S1_at	SLC13A3	solute carrier family 13 (sodium-dependent dicarboxylate transporter), member 3	YES	4.1
GgaAffx.23154.1.S1_at	LOC427351	similar to Regulatory factor X, 3 (influences HLA class II expression)		4
Gga.2792.1.S1_at	WNK2	WNK lysine deficient protein kinase 2		3.9
Gga.606.1.S1_at	KIT	v-kit Hardy-Zuckerman 4 feline sarcoma viral oncogene homolog		3.9
GgaAffx.20140.1.S1_at	DLX6	distal-less homeobox 6		3.9
Gga.2646.1.S1_at	PLCH1	phospholipase C, eta 1		3.8
Gga.13574.1.S1_at	FSTL4	follistatin-like 4		3.8
Gga.19867.1.S1_at	TOX3	TOX high mobility group box family member 3		3.8
Gga.3795.1.S1_at	SOX3	SRY (sex determining region Y)-box 3		3.7
Gga.2461.1.S1_at	STC2	stanniocalcin 2	YES	3.6
Gga.2305.1.S1_at	CXCR4	chemokine (C-X-C motif) receptor 4	YES	3.6
Gga.9492.1.S1_at	LOC395159	Schwann cell-specific EGF-like repeat autocrine factor		3.6
GgaAffx.8420.1.S1_at	VAT1L	vesicle amine transport protein 1 homolog		3.5
Gga.792.1.S1_at	NTN1	netrin 1		3.5
Gga.12383.1.S1_at	CRHBP	corticotropin releasing hormone binding protein	YES	3.5
Gga.19185.1.S1_at	DHRS3	dehydrogenase/reductase (SDR family) member 3		3.5
Gga.5710.2.S1_a_at	HTRA3	HtrA serine peptidase 3		3.4
Gga.19009.1.S1_at	IRS2	insulin receptor substrate 2		3.4
Gga.13134.1.S1_at	EFNB2	ephrin-B2		3.4
Gga.3327.1.S1_at	NOS2A	nitric oxide synthase 2A (inducible, hepatocytes)		3.4
Gga.3393.1.S1_at	GLDC	glycine dehydrogenase (decarboxylating)		3.4
Gga.638.1.S1_at	NKX2-5	NK2 transcription factor related, locus 5 (Drosophila)	YES	3.4
Gga.288.1.S1_at	MEOX1	mesenchyme homeobox 1		3.3
Gga.16051.1.S1_at	CHL1	cell adhesion molecule with homology to L1CAM (close homolog of L1)	YES	3.3
GgaAffx.21831.1.S1_at	IRX4	iroquois homeobox 4		3.3
Gga.2712.1.S1_at	NSG1	neuron specific gene family member 1		3.3
Gga.2767.1.S1_at	RFX3	regulatory factor X, 3		3.3
GgaAffx.21640.1.S1_at	TMEM229B	transmembrane protein 229B		3.3
Gga.2701.1.S2_at	FGF3	fibroblast growth factor 3	YES	3.2
Gga.9999.1.S1_at	RCJMB04_3i15	RAS p21 protein activator 3		3.2
GgaAffx.8324.2.S1_at	GRB10	growth factor receptor-bound protein 10		3.1
GgaAffx.21701.1.S1_at	MN1	meningioma (disrupted in balanced translocation) 1		3.1
Gga.2606.1.S1_at	RDH10	retinol dehydrogenase 10		3.1
Gga.7195.1.S1_at	CMTM8	CKLF-like MARVEL transmembrane domain containing 8		3.1
Gga.7059.1.S1_at	NRMK2	nicotinamide riboside kinase 2		3.1
GgaAffx.7307.1.S1_at	CYP27C1	cytochrome P450, family 27, subfamily C, polypeptide 13		3.1
Gga.7473.1.S1_at	STRA6	stimulated by retinoic acid gene 6 homolog (mouse)		3.1
Gga.5353.1.S1_at	CPLX1	complexin 1		3.1
Gga.11764.2.S1_a_at	GCHFR	GTP cyclohydrolase I feedback regulator		3.1
Gga.446.1.S1_at	ETV4	ets variant gene 4 (E1A enhancer binding protein, E1AF, PEA3)	YES	3.1
Gga.8005.1.S1_at	PTPRU	protein tyrosine phosphatase, receptor type, U		3
GgaAffx.4848.1.S1_s_at	CBLN4	cerebellin 4 precursor		3
GgaAffx.20831.1.S1_at	MTMR7	myotubularin related protein 7		3
Gga.3426.1.S1_a_at	FZD8	frizzled-8	YES	3
Gga.13522.2.S1_a_at	Unknown	Unknown		3
Gga.1148.1.S2_at	ST6GAL1	ST6 beta-galactosamide alpha-2,6-sialyltranferase 1	YES	3
Gga.4179.1.S1_at	NEFM	neurofilament, medium polypeptide 150kDa		2.9
Gga.1946.1.S1_at	C5ORF42	chromosome 5 open reading frame 42		2.9
GgaAffx.20969.1.S1_at	DCLK1	doublecortin-like kinase 1		2.9
GgaAffx.20491.1.S1_at	PRL	prolactin		2.9
Gga.17752.1.S1_at	ZNF385C	zinc finger protein 385C		2.9
Gga.5657.1.S1_at	UPRT	uracil phosphoribosyltransferase (FUR1) homolog		2.9
Gga.2990.1.S1_at	GALNTL1	UDP-N-acetyl-alpha-D-galactosamine:polypeptide N-acetylgalactosaminyltransferase-like 1		2.9
Gga.4357.1.A1_at	MEF2C	myocyte enhancer factor 2C		2.9
Gga.15876.1.S1_at	LRIG3	leucine-rich repeats and immunoglobulin-like domains 3	YES	2.9
GgaAffx.21208.1.S1_s_at	Unknown	Unknown		2.9
Gga.355.1.S1_at	CER1	cerberus 1, cysteine knot superfamily, homolog (Xenopus laevis)		2.9
Gga.3280.1.S1_at	CBLN1	cerebellin 2 precursor		2.9
Gga.6535.1.S1_at	KBTBD8	kelch repeat and BTB (POZ) domain containing 8		2.9
Gga.5225.1.S1_at	CDON	Cdon homolog		2.8
Gga.16144.1.S1_at	USP44	ubiquitin specific peptidase 44		2.8
Gga.17453.1.S1_at	TMEM47	transmembrane protein 47		2.8
Gga.2906.1.S1_at	RCJMB04_3k20	solute carrier family 6 (neurotransmitter transporter, taurine), member 6		2.8
Gga.9062.1.S1_at	ENPP3	ectonucleotide pyrophosphatase/phosphodiesterase 3		2.8
Gga.17470.1.S1_at	SOX11	SRY (sex determining region Y)-box 11		2.8
Gga.13132.1.S1_at	ETV5	ets variant 5 (ERM)	YES	2.8
Gga.6717.1.S1_at	NOS1	nitric oxide synthase 1 (neuronal)	YES	2.8
Gga.19686.1.S1_at	THRB	thyroid hormone receptor, beta		2.8
Gga.5286.1.S1_at	MS1	musashi homolog 1 (Drosophila)		2.8
Gga.2617.1.S1_at	MYH6	myosin, heavy polypeptide 6, cardiac muscle, alpha		2.8
Gga.14865.1.S1_at	Unknown	Unknown		2.8
GgaAffx.11584.1.S1_s_at	RBM24	RNA binding motif protein 24		2.8
Gga.10766.1.S1_s_at	TMTC4	transmembrane and tetratricopeptide repeat containing 4		2.8
Gga.2975.1.S1_at	KCTD1	potassium channel tetramerisation domain containing 1		2.8
GgaAffx.23508.1.S1_at	ATP2B1	ATPase, Ca++ transporting, plasma membrane 1		2.8
Gga.15966.1.S1_at	ANK2	ankyrin 2, neuronal		2.8
GgaAffx.22779.1.S1_s_at	C7ORF63	chromosome 7 open reading frame 63		2.8
Gga.2432.1.S1_at	UGT8	UDP glycosyltransferase 8		2.8
Gga.10041.1.S1_a_at	PNOC	prepronociceptin	YES	2.8
Gga.3180.1.S2_a_at	LFNG	LFNG O-fucosylpeptide 3-beta-N-acetylglucosaminyltransferase		2.7
Gga.17933.1.S1_at	SPRED1	sprouty-related, EVH1 domain containing 1		2.7
Gga.4901.1.S1_at	APH1B	anterior pharynx defective 1 homolog B		2.7
Gga.5461.1.S1_at	Unknown	Unknown		2.7
Gga.12492.1.S1_at	TMEFF1	transmembrane protein with EGF-like and two follistatin-like domains 1		2.7
Gga.19682.1.S1_at	AADACL4	arylacetamide deacetylase-like 4	YES	2.7
Gga.3624.1.S1_at	RCJMB04_11f1	phosphodiesterase 3B, cGMP-inhibited		2.7
Gga.19162.1.S1_at	RET	proto-oncogene tyrosine-protein kinase receptor Ret isoform a precursor		2.7
Gga.13867.1.S1_at	TBX1	T-box 1		2.7
Gga.2717.1.S1_at	GAP43	growth associated protein 43		2.7
Gga.8807.1.S1_at	MECOM	MDS1 and EVI1 complex locus	YES	2.7
GgaAffx.21303.1.S1_at	CPNE4	copine IV		2.6
Gga.823.1.S1_at	TNNC2	troponin C type 2 (fast)		2.6
Gga.12979.1.S1_at	AFAP1	actin filament associated protein 1		2.6
Gga.9295.1.S1_at	PGM2L1	phosphoglucomutase 2-like 1		2.6
Gga.16958.1.S1_at	Unknown	Unknown		2.6
Gga.12774.1.S1_at	OPRL1	opiate receptor-like 1	YES	2.6
Gga.8450.1.S1_at	GRPR	gastrin-releasing peptide receptor		2.6
Gga.12998.1.S1_at	CA1	carbonic anhydrase I		2.6
GgaAffx.3989.1.S1_at	SLC6A6	solute carrier family 6 (neurotransmitter transporter, taurine), member 6		2.6
Gga.2344.1.S1_at	Unknown	Unknown		2.6
Gga.9166.1.S1_at	RNF152	ring finger protein 152		2.6
Gga.13230.1.S1_s_at	SETD9	SET domain containing 9		2.6
GgaAffx.20296.1.S1_at	LOC777450	similar to similar to 60 kDa heat shock protein, mitochondrial precursor (Hsp60)		2.6
Gga.8445.1.S1_at	DUSP6	dual specificity phosphatase 6	YES	2.6
Gga.4830.1.S2_at	SFRP1	secreted frizzled-related protein 1		2.6
GgaAffx.12475.1.S1_at	TRAF5	TNF receptor-associated factor 5	YES	2.6
Gga.16091.1.S1_at	RNF165	ring finger protein 165		2.5
Gga.4813.1.S1_at	YPEL3	yippee-like 3		2.5
Gga.245.1.S1_at	FGF18	fibroblast growth factor 18	YES	2.5
Gga.9903.1.S1_at	Unknown	Unknown	YES	2.5
Gga.12249.1.S1_at	DBX2	developing brain homeobox 2	YES	2.5
Gga.14273.1.S1_at	HAS2	hyaluronan synthase 2		2.5
Gga.13172.1.S1_at	CADPS2	Ca++-dependent secretion activator 2	YES	2.5
Gga.8096.1.S1_at	Unknown	Unknown		2.5
Gga.11077.1.S1_at	NRTN	neurturin		2.5
GgaAffx.21032.1.S1_at	MEX3A	mex-3 homolog A		2.5
Gga.11242.1.S1_at	HES5	hairy and enhancer of split 5 (Drosophila)	YES	2.5
Gga.239.1.S1_at	TLL1	tolloid-like 1		2.5
GgaAffx.9878.1.S1_at	KLHL32	kelch-like 32 (Drosophila)		2.5
GgaAffx.20175.1.S1_at	LRRC28	leucine rich repeat containing 28		2.5
Gga.9783.1.S1_s_at	CACFD1	calcium channel flower domain containing 1		2.5
Gga.1428.2.S1_at	DPYSL4	dihydropyrimidinase-like 4		2.5
Gga.4420.2.S1_at	RTN1	reticulon 1		2.5
Gga.2527.1.S1_at	CYFIP2	cytoplasmic FMR1 interacting protein 2		2.5
Gga.14468.1.S1_at	SP4	Sp4 transcription factor		2.4
Gga.4428.1.S2_s_at	SOX10	SRY (sex determining region Y)-box 10		2.4
Gga.5596.1.S1_at	NR2F2	nuclear receptor subfamily 2, group F, member 2		2.4
Gga.11999.1.S1_at	SCG2	secretogranin II (chromogranin C)		2.4
Gga.8241.1.S1_at	TCF21	transcription factor 21		2.4
Gga.14820.1.S1_at	KLF7	Kruppel-like factor 7		2.4
Gga.5564.1.S1_at	ZNF148	zinc finger protein 148		2.4
GgaAffx.21678.1.S1_at	FGFRL1	fibroblast growth factor receptor-like 1		2.4
Gga.9819.1.S1_s_at	LOC777379	hypothetical protein LOC777379		2.4
Gga.13819.1.S1_at	Unknown	Unknown		2.4
Gga.11231.1.S1_at	GHRH	growth hormone releasing hormone		2.4
Gga.1794.1.S1_at	NCAM1	neural cell adhesion molecule 1		2.4
GgaAffx.20087.1.S1_s_at	SALL4	sal-like 4 (Drosophila)		2.4
Gga.10714.1.S1_at	AMIGO2	adhesion molecule with Ig-like domain 2		2.4
Gga.16324.1.S1_at	Unknown	Unknown		2.4
GgaAffx.22378.1.S1_s_at	PLCG2	phospholipase C, gamma 2		2.4
GgaAffx.20379.1.S1_at	DUSP4	dual specificity phosphatase 4	YES	2.4
Gga.10956.1.S1_at	AP1S3	adaptor-related protein complex 1, sigma 3 subunit		2.4
Gga.3266.1.S1_at	LRFN1	leucine rich repeat and fibronectin type III domain containing 1		2.4
Gga.14419.1.S1_s_at	RCJMB04_1l2	cysteine and histidine-rich domain (CHORD)-containing 1		2.4
Gga.16682.1.S1_at	MAGI2	membrane associated guanylate kinase, WW and PDZ domain containing 2		2.4
Gga.13494.1.S1_at	KCNC3	potassium voltage-gated channel, Shaw-related subfamily, member 3		2.4
Gga.6685.1.S1_at	MPHOSPH9	M-phase phosphoprotein 9		2.3
Gga.12071.1.S1_at	Unknown	Unknown		2.3
GgaAffx.3734.1.S1_s_at	HOMER2	homer homolog 2 (Drosophila)		2.3
Gga.2703.1.S1_at	HES6	hairy and enhancer of split 6 (Drosophila)	YES	2.3
Gga.15940.1.S1_at	RBM33	RNA binding motif protein 33		2.3
Gga.14132.1.S1_at	ATF7IP	activating transcription factor 7 interacting protein		2.3
Gga.6268.1.S1_at	PMEPA1	prostate transmembrane protein, androgen induced 1		2.3
Gga.13266.1.S1_a_at	TMOD2	tropomodulin 2 (neuronal)		2.3
Gga.11996.1.S1_at	RASD2	RASD family, member 2 (Rhes)		2.3
Gga.15722.1.S1_at	Unknown	Unknown		2.3
Gga.15405.1.S1_at	fam167aa	family with sequence similarity 167, member Aa		2.3
Gga.19050.1.S1_at	GLS	glutaminase		2.3
Gga.6311.1.S1_at	HEY1	hairy/enhancer-of-split related with YRPW motif 1	YES	2.3
GgaAffx.20624.1.S1_at	DACH1	dachshund homolog 1		2.3
Gga.7368.1.S1_at	SYNPO2L	synaptopodin 2-like		2.3
GgaAffx.21202.1.S1_at	Als2cr8	amyotrophic lateral sclerosis 2 (juvenile) chromosome region, candidate 8		2.3
Gga.6877.1.S1_at	ROBO2	roundabout, axon guidance receptor, homolog 2 (Drosophila)		2.3
Gga.14484.1.S1_at	LRRC8B	leucine rich repeat containing 8 family, member B		2.3
GgaAffx.20351.1.S1_at	TLX1	T-cell leukemia homeobox 1	YES	2.3
Gga.19310.1.S1_at	PCYT1B	phosphate cytidylyltransferase 1, choline, beta		2.3
Gga.3115.1.S1_at	CXCL12	chemokine (C-X-C motif) ligand 12		2.3
GgaAffx.12732.1.S1_at	RCJMB04_22b21	exocyst complex component 6		2.3
Gga.1949.1.S1_s_at	NFYA	nuclear transcription factor Y, alpha		2.3
Gga.1427.1.S1_at	LOC768686	similar to G2		2.3
Gga.17132.1.S1_at	sh3bgrl2-b	SH3 domain binding glutamic acid-rich protein like 2		2.3
Gga.6976.1.S1_at	SPINK5	serine peptidase inhibitor, Kazal type 5	YES	2.3
Gga.1931.1.S1_at	PFKFB3	6-phosphofructo-2-kinase/fructose-2,6-biphosphatase 3	YES	2.3
Gga.11040.1.S1_at	CCDC45	coiled-coil domain containing 45		2.3
Gga.1039.1.S1_at	ITGB3	integrin, beta 3 (platelet glycoprotein IIIa, antigen CD61)		2.2
Gga.3323.1.S1_s_at	FABP5	fatty acid binding protein 5	YES	2.2
Gga.15184.1.S1_at	ADAMTS7	ADAM metallopeptidase with thrombospondin type 1 motif, 7		2.2
Gga.12970.1.S1_at	Dido1	death inducer-obliterator 1		2.2
Gga.18807.1.S1_x_at	Unknown	Unknown		2.2
Gga.2058.1.S1_s_at	RCJMB04_23e15	glutaminase		2.2
GgaAffx.6403.1.S1_at	SLC29A1	solute carrier family 29 (nucleoside transporters), member 1		2.2
Gga.15006.1.S1_at	RCJMB04_1m6	similar to KIAA1333		2.2
Gga.137.1.S1_at	EDNRA	endothelin receptor type A		2.2
GgaAffx.21507.1.S1_at	Unknown	Unknown		2.2
GgaAffx.7462.1.A1_at	LOC423506	hypothetical LOC423506		2.2
Gga.2240.2.S1_a_at	FREQ	frequenin homolog (Drosophila)		2.2
Gga.16331.1.S1_at	RASGRF2	Ras protein-specific guanine nucleotide-releasing factor 2		2.2
Gga.3738.1.S1_at	BLNK	B-cell linker		2.2
Gga.17007.1.A1_at	RCJMB04_20p6	hippocampus abundant transcript 1		2.2
Gga.9063.1.S1_at	CDR2	cerebellar degeneration-related protein 2		2.2
Gga.14379.1.S1_at	ST6GAL2	ST6 beta-galactosamide alpha-2,6-sialyltranferase 2		2.2
Gga.2876.1.S2_a_at	VAV3	vav 3 guanine nucleotide exchange factor		2.2
GgaAffx.20558.1.S1_at	CHD1	chromodomain helicase DNA binding protein 1		2.2
Gga.17447.1.S1_at	UBE2W	ubiquitin-conjugating enzyme E2W		2.2
GgaAffx.21021.1.S1_at	RALGPS1	Ral GEF with PH domain and SH3 binding motif 1		2.2
Gga.7659.1.S1_at	Unknown	Unknown		2.2
Gga.17255.1.S1_at	N6AMT2	N-6 adenine-specific DNA methyltransferase 2		2.2
GgaAffx.21642.1.S1_s_at	WSCD2	WSC domain containing 2		2.2
GgaAffx.6473.1.A1_at	SLC4A7	solute carrier family 4, sodium bicarbonate cotransporter, member 7		2.2
Gga.4078.1.S1_at	LUM	lumican		2.2
Gga.1461.1.S1_at	Unknown	Unknown		2.2
Gga.16966.1.S1_at	Unknown	Unknown		2.2
Gga.9318.1.S1_at	ZNF767	zinc finger family member 767		2.2
Gga.19054.1.S1_at	ACVR2B	activin A receptor, type IIB		2.2
Gga.19511.1.S1_at	LOC428903	hypothetical LOC428903		2.2
Gga.2749.1.S1_at	ZNF462	zinc finger protein 462		2.2
Gga.8021.3.S1_at	IMMP1L	IMP1 inner mitochondrial membrane peptidase-like (S. cerevisiae)		2.2
Gga.15533.1.S1_at	Unknown	Unknown		2.2
Gga.20049.1.S1_at	Unknown	Unknown		2.2
Gga.10570.1.S1_at	KHDRBS3	KH domain containing, RNA binding, signal transduction associated 3		2.1
Gga.7640.2.S1_at	ACSL4	acyl-CoA synthetase long-chain family member 4		2.1
Gga.19602.1.S1_at	TRIL	TLR4 interactor with leucine-rich repeats	YES	2.1
GgaAffx.23492.1.S1_at	HELQ	helicase, POLQ-like		2.1
Gga.12956.1.S1_s_at	GSKIP	GSK3beta interaction protein		2.1
GgaAffx.20232.1.S1_at	BCL7A	B-cell CLL/lymphoma 7A		2.1
Gga.13207.1.S1_at	NLN	neurolysin (metallopeptidase M3 family)		2.1
GgaAffx.21144.1.S1_s_at	trp53i11	transformation related protein 53 inducible protein 11		2.1
GgaAffx.20471.2.A1_at	WDR96	WD repeat domain 96		2.1
Gga.19215.1.S1_at	SLC44A5	solute carrier family 44, member 5		2.1
GgaAffx.12925.1.S1_at	SLU7	SLU7 splicing factor homolog (S. cerevisiae)		2.1
Gga.9439.1.S1_at	Unknown	Unknown		2.1
GgaAffx.21058.1.S1_at	LOC770203	similar to WDR86 protein		2.1
Gga.13351.1.S1_at	cdc42se2	CDC42 small effector 2		2.1
Gga.5702.1.S1_at	GPR39	G protein-coupled receptor 39		2.1
Gga.10074.1.S1_at	RCJMB04_32a22	Rap2-binding protein 9		2.1
Gga.19419.1.S1_at	Unknown	Unknown		2.1
Gga.5385.1.S1_s_at	RCJMB04_21j5	argininosuccinate synthetase 1		2.1
GgaAffx.21781.1.S1_s_at	NKX2-6	NK2 transcription factor related, locus 6 (Drosophila)		2.1
GgaAffx.12634.1.S1_at	RCJMB04_19l3	cerebellar degeneration-related protein 2, 62kDa		2.1
Gga.502.1.S1_at	HMGA2	high mobility group AT-hook 2		2.1
Gga.304.1.S1_at	EPHA4	EPH receptor A4		2.1
Gga.12193.1.S1_a_at	C7orf16	G-substrate	YES	2.1
Gga.16288.1.S1_at	LOC427227	similar to KIAA2026 protein		2.1
Gga.6745.1.S1_at	SLC35F2	solute carrier family 35, member F2		2.1
GGA.16462.1.S1_AT	ATP13A3	ATPase type 13A3		2.1
Gga.9779.1.S1_at	CSDC2	cold shock domain containing C2, RNA binding		2.1
Gga.5629.1.S1_at	PLEKHG4	pleckstrin homology domain containing, family G (with RhoGef domain) member 4		2.1
Gga.2368.1.S1_at	CCNE1	cyclin E1		2.1
Gga.11910.1.S1_at	SKIDA1	SKI/DACH domain containing 1		2.1
GgaAffx.9195.1.S1_at	Unknown	Unknown		2.1
Gga.17504.1.S1_at	ILDR2	immunoglobulin-like domain containing receptor 2		2.1
Gga.13289.1.S1_at	ASXL3	additional sex combs like 3 (Drosophila)		2.1
Gga.13008.1.S1_at	MMD2	monocyte to macrophage differentiation-associated 2		2.1
Gga.9152.1.S1_at	TMEM169	transmembrane protein 169		2.1
GgaAffx.21043.1.S1_at	ZNF532	zinc finger protein 532		2.1
Gga.14728.1.S1_at	TRABD2B	TraB domain containing 2B		2.1
Gga.1122.1.S1_at	CRTC1	CREB regulated transcription coactivator 1		2.1
Gga.7332.1.S1_at	NUFIP2	nuclear fragile X mental retardation protein interacting protein 2		2.1
Gga.15946.2.S1_a_at	KIF1A	kinesin family member 1A		2.1
GgaAffx.23838.1.S1_s_at	DDX17	DEAD (Asp-Glu-Ala-Asp) box polypeptide 17		2.1
Gga.15188.1.S1_at	CNTN4	contactin 4		2.1
Gga.18518.1.S1_at	ABCC4	ATP-binding cassette, sub-family C (CFTR/MRP), member 4		2.1
GgaAffx.21673.1.S1_s_at	Ddhd2	DDHD domain containing 2		2.1
Gga.16773.1.S1_at	GABAR3	gamma-aminobutyric acid (GABA) A receptor, alpha 3		2.1
Gga.15973.1.S1_at	RIPK4	receptor-interacting serine-threonine kinase 4		2
Gga.11358.2.S1_a_at	CCDC123	coiled-coil domain containing 123		2
GgaAffx.10470.1.S1_at	Unknown	Unknown		2
Gga.9236.1.S1_at	UCK2	uridine-cytidine kinase 2		2
GgaAffx.25904.1.S1_s_at	RPGRIPL	RPGRIP1-like		2
Gga.1455.1.S1_at	SCD5	stearoyl-CoA desaturase 5		2
GgaAffx.22938.4.S1_s_at	FNIP2	folliculin interacting protein 2		2
Gga.8250.1.S1_at	Unknown	Unknown		2
Gga.19752.1.S1_at	EYA4	eyes absent homolog 4		2
Gga.607.1.S1_at	BMPR1B	bone morphogenetic protein receptor, type IB		2
Gga.7567.1.S1_s_at	Unknown	Unknown		2
Gga.17329.1.S1_at	DUSP16	dual specificity phosphatase 16		2
GgaAffx.3303.1.S1_at	GNG13	guanine nucleotide binding protein (G protein), gamma 13		2
Gga.4146.1.S1_at	C1H21orf91	chromosome 1 open reading frame, human C21orf91 (EURL)		2
Gga.2024.1.S1_at	MSI1	musashi homolog 1 (Drosophila)		2
Gga.17603.1.S1_at	tcte1	t-complex-associated testis expressed 1		2
Gga.14964.1.S1_at	CABLES1	Cdk5 and Abl enzyme substrate 1		2
Gga.19875.1.S1_at	LOC427723	hypothetical LOC427723		2
GgaAffx.13080.1.S1_at	YPEL2	yippee-like 2 (Drosophila)		2
GgaAffx.23684.1.S1_s_at	PLXNA2	plexin A2		2
GgaAffx.6091.1.S1_at	SART3	squamous cell carcinoma antigen recognized by T cells 3		2
Gga.1567.2.S1_at	Unknown	Unknown		2
GgaAffx.22659.2.S1_s_at	MGA	MAX gene associated (MGA), transcript variant 2		2
Gga.642.1.S1_a_at	BFSP2	beaded filament structural protein 2, phakinin		2
Gga.3204.1.S1_at	C7ORF23	chromosome 7 open reading frame 23		2
GgaAffx.1123.1.S1_s_at	SLC16A1	solute carrier family 16, member 1 (monocarboxylic acid transporter 1)		2
Gga.18951.1.S1_at	RGMA	RGM domain family, member A		2
GgaAffx.25418.1.S1_at	KIF14	kinesin family member 14		2
Gga.18031.1.S1_at	ACTN2	actinin, alpha 2		2
Gga.7708.1.S1_at	RCJMB04_1d13	monoamine oxidase A		2
Gga.13167.1.S1_a_at	ZNF821	zinc finger protein 821		2
Gga.5528.1.S1_at	CTBP2	C-terminal binding protein 2		2
Gga.5377.2.S1_a_at	GPR56	G protein-coupled receptor 56		2
Gga.1855.1.S1_at	BEND3	BEN domain containing 3		2
GgaAffx.9346.1.S1_s_at	DEPDC1B	DEP domain containing 1B		2
