# Supplementary material for: Analysis of FGF-Dependent and FGF-Independent Pathways in Otic Placode Induction
Source: PLoS One. 2013 Jan 23;8(1):e55011. doi: 10.1371/journal.pone.0055011 (PMC3552847; doi:10.1371/journal.pone.0055011)
Supplement: Table S2 — List of all FGF up-regulated genes. (XLSX) [file pone.0055011.s002.xlsx]

## Sheet: Sheet1
Table S2: All FGF Up-regulated Genes
ID	Symbol	Name	Otic Enhanced?	Fold Up-regulation
Gga.19393.1.S1_s_at	CYP26C1	cytochrome P450, family 26, subfamily C, polypeptide 1	YES	19.8
Gga.12383.1.S1_at	CRHBP	corticotropin releasing hormone binding protein	YES	9.8
Gga.8433.1.S1_a_at	PHACTR1	phosphatase and actin regulator 1		9
Gga.1840.1.S2_at	NEUROD	Neurogenic differentiation factor 1		8.8
Gga.8445.1.S1_at	DUSP6	dual specificity phosphatase 6	YES	7.3
Gga.322.1.S1_at	SPRY1	sprouty homolog 1, antagonist of FGF signaling (Drosophila)	YES	6.5
Gga.3374.1.S1_at	SPRY2	sprouty homolog 2 (Drosophila)	YES	6
Gga.3063.1.S1_at	MYBPC1	myosin binding protein C, slow type		5.8
Gga.1839.1.S1_at	EYA2	eyes absent homolog 2 (Drosophila)	YES	5
Gga.661.1.S1_at	FGF8	fibroblast growth factor 8	YES	4.8
Gga.3807.1.S2_s_at	ALDH1A3	aldehyde dehydrogenase 1 family, member A3		4.6
Gga.1479.2.S1_a_at	PTN	pleiotrophin (heparin binding growth factor 8, neurite growth-promoting factor 1)		4.5
Gga.3047.1.S1_at	EPHA5	EPH receptor A5		4.5
Gga.11969.1.S1_at	CYTL1	cytokine-like 1		4.4
Gga.5879.1.S1_at	PDGF	platelet derived growth factor D		4.4
Gga.2422.1.S1_at	ENS-3	pol-like protein ENS-3	YES	4.4
Gga.4083.1.S1_at	NKX-6.1	homeodomain protein		4.4
GgaAffx.20874.1.S1_at	ARC	activity-regulated cytoskeleton-associated protein		4.3
Gga.5847.1.S1_at	OXT	oxytocin, prepro- (neurophysin I)		4.3
Gga.8807.1.S1_at	MECOM	MDS1 and EVI1 complex locus	YES	4.1
Gga.3219.1.S1_at	FIGF	c-fos induced growth factor (vascular endothelial growth factor D)	YES	4.1
Gga.18836.1.S1_at	PTPRB	protein tyrosine phosphatase, receptor type, B		4.1
Gga.3773.1.S1_a_at	IL17RD	interleukin 17 receptor D	YES	4
GgaAffx.20987.1.S1_at	PAX2	paired box 2	YES	3.9
Gga.245.1.S1_at	FGF18	fibroblast growth factor 18	YES	3.9
GgaAffx.12969.1.S1_at	PIK3R5	phosphoinositide-3-kinase, regulatory subunit 5, p101		3.9
Gga.1348.1.S1_at	ARHGAP24	Rho GTPase activating protein 24		3.8
Gga.3426.1.S1_a_at	FZD8	frizzled-8	YES	3.8
Gga.565.1.S1_at	GBX2	gastrulation brain homeobox 2	YES	3.7
Gga.18351.1.A1_at	SULF1	sulfatase 1		3.7
Gga.6717.1.S1_at	NOS1	nitric oxide synthase 1 (neuronal)	YES	3.7
Gga.4032.1.S1_at	NRP1	neuropilin 1		3.6
Gga.16384.1.S1_at	INHBA	inhibin, beta A		3.6
Gga.657.1.S1_at	FOXG1	forkhead box G1	YES	3.5
Gga.311.1.S1_at	FZD5	frizzled-5		3.4
Gga.3928.1.S1_at	HAPLN1	hyaluronan and proteoglycan link protein 1		3.4
GgaAffx.21581.1.S1_s_at	CXCL14	chemokine (C-X-C motif) ligand 14		3.3
GgaAffx.1849.1.S1_at	STC2	stanniocalcin 2		3.3
Gga.2190.2.S1_a_at	SOCS2	suppressor of cytokine signaling 2		3.2
Gga.17706.1.S1_at	C11ORF96	C11orf96 homolog	YES	3.2
Gga.7608.1.S1_at	OLFM4	olfactomedin 4		3.2
Gga.10628.1.S1_at	foxi2	forkhead box I2		3.2
Gga.6245.2.S1_at	NGFR	nerve growth factor receptor	YES	3.2
Gga.13808.1.S1_at	MRC2	mannose receptor, C type 2		3.2
Gga.19025.1.S1_at	DUSP5	dual specificity phosphatase 5		3.2
Gga.3776.1.S1_at	HPCAL1	hippocalcin-like 1		3.1
Gga.12649.1.S1_at	GAL	galanin		3.1
Gga.8011.1.S1_at	Unknown	Unknown		3
Gga.4938.1.S1_s_at	AMY2A	amylase, alpha 2A; pancreatic		3
Gga.2305.1.S1_at	CXCR4	chemokine (C-X-C motif) receptor 4	YES	3
Gga.8948.1.S1_s_at	LOC426312	similar to N-acetylglucosamine-6-sulfatase		2.9
Gga.12774.1.S1_at	OPRL1	opiate receptor-like 1	YES	2.9
Gga.7228.1.S1_at	CMBL	carboxymethylenebutenolidase homolog (Pseudomonas)		2.9
GgaAffx.13213.1.S1_at	VNN1	vanin 1		2.9
Gga.5171.1.S1_at	CDH5	cadherin 5, type 2, VE-cadherin (vascular epithelium)		2.9
Gga.14703.1.S1_at	SP8	Sp8 transcription factor	YES	2.9
Gga.331.1.S1_at	CYP26A1	cytochrome P450, family 26, subfamily A, polypeptide 1	YES	2.9
Gga.2807.1.S1_at	ATP23A	ATPase, Ca++ transporting, ubiquitous		2.8
GgaAffx.21342.1.S1_at	COL4A1	collagen, type IV, alpha 1		2.8
Gga.18457.1.S1_at	KIAA1462	KIAA1462		2.8
Gga.12249.1.S1_at	DBX2	developing brain homeobox 2	YES	2.8
Gga.9903.1.S1_at	Unknown	Unknown	YES	2.8
Gga.3973.1.S1_at	TWIST1	cTwist		2.8
Gga.1931.1.S1_at	PFKFB3	6-phosphofructo-2-kinase/fructose-2,6-biphosphatase 3	YES	2.8
Gga.12352.1.S1_s_at	UACA	uveal autoantigen with coiled-coil domains and ankyrin repeats		2.8
Gga.5007.1.S1_at	CDKN2A	cyclin-dependent kinase inhibitor 2A (melanoma, p16, inhibits CDK4)		2.8
Gga.10041.1.S1_a_at	PNOC	prepronociceptin	YES	2.7
Gga.16872.1.S1_at	Unknown	Unknown		2.7
Gga.19147.1.S1_at	GYPC	glycophorin C		2.7
Gga.6241.1.S1_at	PLXND1	plexin D1		2.7
Gga.8880.1.S1_at	MME	membrane metallo-endopeptidase		2.7
Gga.16762.1.S1_at	GPR37	G protein-coupled receptor 37 (endothelin receptor type B-like)		2.7
Gga.1507.1.S2_at	ISL1	ISL LIM homeobox 1	YES	2.7
Gga.1165.1.S1_at	FGG	fibrinogen gamma chain		2.6
Gga.11182.1.S1_at	SLC35E4	solute carrier family 35, member E4		2.6
Gga.446.1.S1_at	ETV4	ets variant gene 4 (E1A enhancer binding protein, E1AF)	YES	2.6
Gga.17542.1.S1_at	ADAMTS8	a disintegrin-like and metallopeptidase (reprolysin type) with thrombospondin type 1 motif, 8		2.6
GgaAffx.12475.1.S1_at	TRAF5	TNF receptor-associated factor 5	YES	2.6
Gga.14445.1.S1_s_at	SLC1A6	solute carrier family 1 (high affinity aspartate/glutamate transporter), member 6		2.5
GgaAffx.21279.1.S1_at	UPP1	uridine phosphorylase 1		2.5
Gga.12193.1.S1_a_at	PDE1C	phosphodiesterase 1C, calmodulin-dependent 70kDa	YES	2.5
Gga.14654.1.S1_at	SUB1	SUB1 homolog		2.5
Gga.6311.1.S1_at	HEY1	hairy/enhancer-of-split related with YRPW motif 1	YES	2.5
Gga.19951.1.S1_at	LHX5	LIM homeobox 5		2.5
Gga.1148.1.S2_at	ST6GAL1	ST6 beta-galactosamide alpha-2,6-sialyltranferase 1	YES	2.5
Gga.3199.1.S1_at	MMP2	matrix metallopeptidase 2 (gelatinase A, 72kDa gelatinase, 72kDa type IV collagenase)		2.5
Gga.9574.1.S1_at	HES5	hairy and enhancer of split 5		2.5
Gga.16051.1.S1_at	CHL1	cell adhesion molecule with homology to L1CAM	YES	2.5
GgaAffx.22642.1.S1_s_at	SLC39A12	solute carrier family 39 (zinc transporter), member 12		2.5
GgaAffx.20379.1.S1_at	DUSP4	dual specificity phosphatase 4	YES	2.5
Gga.1710.1.S1_at	HS3ST3B1	heparan sulfate (glucosamine) 3-O-sulfotransferase 3B1	YES	2.5
Gga.1737.1.S1_at	SLC27A4	solute carrier family 27 (fatty acid transporter), member 4		2.5
Gga.19237.1.S1_at	NRARP	NOTCH-regulated ankyrin repeat protein		2.5
Gga.3323.1.S1_s_at	FABP5	fatty acid binding protein 5	YES	2.5
Gga.15876.1.S1_at	LRIG3	leucine-rich repeats and immunoglobulin-like domains 3	YES	2.5
GgaAffx.5056.1.S1_at	ASTL	astacin-like metallo-endopeptidase (M12 family)		2.5
Gga.11368.1.S1_at	F2RL2	coagulation factor II (thrombin) receptor-like 2		2.4
Gga.13172.1.S1_at	CADPS2	Ca2+-dependent activator protein for secretion 2	YES	2.4
GgaAffx.12815.1.S1_at	C20H20orf108	chromosome 20 open reading frame, human C20orf108		2.4
Gga.2354.1.S1_at	SOX8	SRY (sex determining region Y)-box 8	YES	2.4
Gga.13132.1.S1_at	ETV5	ets variant 5	YES	2.4
Gga.19269.1.S1_at	NAV2	neuron navigator 2		2.4
Gga.4865.1.S1_at	COL9A3	collagen, type IX, alpha 3		2.3
Gga.15997.1.S1_at	SV2B	synaptic vesicle glycoprotein 2B		2.3
Gga.8089.1.S1_at	KLF1	Kruppel-like factor 1 (erythroid)		2.3
Gga.3851.1.S2_at	SNAI1	snail homolog 1		2.3
Gga.315.1.S1_at	NEUROG2	neurogenin 2		2.3
Gga.14029.1.S1_at	SLC16A12	solute carrier family 16, member 12 (monocarboxylic acid transporter 12)		2.3
Gga.8546.2.S1_at	LOC378902	death domain-containing tumor necrosis factor receptor superfamily member 23		2.3
Gga.8025.1.S1_at	SLC13A3	solute carrier family 13 (sodium-dependent dicarboxylate transporter), member 3	YES	2.3
Gga.2971.2.S1_s_at	AER61	glycosyltransferase		2.3
GgaAffx.26441.1.S1_at	LOC424460	hypothetical LOC424460		2.3
Gga.9972.1.S1_at	RASD1	RAS, dexamethasone-induced 1		2.3
Gga.3950.1.S1_at	BMP2	bone morphogenetic protein 2		2.3
Gga.2701.1.S2_at	FGF3	fibroblast growth factor 3	YES	2.3
Gga.3972.1.S1_at	SEMA3D	sema domain, immunoglobulin domain (Ig), short basic domain, secreted, (semaphorin) 3D		2.3
Gga.19221.1.S1_at	EBF3	early B-cell factor 3	YES	2.3
Gga.19602.1.S1_at	TRIL	TLR4 interactor with leucine-rich repeats	YES	2.3
GgaAffx.20516.1.S1_s_at	KLF15	Kruppel-like factor 15		2.2
Gga.276.1.S1_at	EBF1	early B-cell factor 1		2.2
Gga.1169.1.S1_at	AADAC	arylacetamide deacetylase (esterase)		2.2
Gga.18334.1.S1_at	Unknown	Unknown		2.2
Gga.14878.1.S1_at	SLC16A3	solute carrier family 16, member 3 (monocarboxylic acid transporter 4)		2.2
Gga.11449.1.S1_at	MLLT6	myeloid/lymphoid or mixed-lineage leukemia (trithorax homolog, Drosophila); translocated to, 6		2.2
Gga.11940.1.S1_at	SNX30	sorting nexin family member 30		2.2
Gga.837.1.S1_a_at	NPY	neuropeptide Y		2.2
Gga.558.1.S1_at	TSKU	tsukushin		2.2
Gga.1517.1.S1_at	NCAN	neurocan		2.2
GgaAffx.245.1.S1_at	LIN28	lin-28 homolog (C. elegans)		2.2
Gga.7985.1.S1_at	CSRNP1	cysteine-serine-rich nuclear protein 1		2.2
Gga.19600.1.S1_at	FOXD3	forkhead box D3		2.2
Gga.8139.1.S1_at	PRDM16	PR domain containing 16		2.2
Gga.7918.1.S1_s_at	HHIPL1	HHIP-like 1		2.2
GgaAffx.20351.1.S1_at	TLX1	T-cell leukemia homeobox 1	YES	2.2
Gga.3383.1.S2_at	LITAF	lipopolysaccharide-induced TNF factor		2.2
Gga.14974.1.S1_at	GRM7	glutamate receptor, metabotropic 7		2.2
Gga.15397.1.S1_at	NTRK3	neurotrophic tyrosine kinase, receptor, type 3		2.2
Gga.4498.1.S1_s_at	ELK3	ELK3, ETS-domain protein (SRF accessory protein 2)		2.2
Gga.16029.1.S1_at	LRIG1	leucine-rich repeats and immunoglobulin-like domains 1		2.2
Gga.19682.1.S1_at	AADACL4	arylacetamide deacetylase-like 4	YES	2.1
Gga.9307.1.S1_at	NPTX2	neuronal pentraxin II		2.1
Gga.4851.1.S1_at	COL3A1	collagen, type III, alpha 1 (Ehlers-Danlos syndrome type IV, autosomal dominant)		2.1
Gga.6520.1.S1_at	KRT20	keratin 20		2.1
GgaAffx.6392.1.S1_at	DMRT3	doublesex and mab-3 related transcription factor 3		2.1
Gga.638.1.S1_at	NKX2-5	NK2 transcription factor related, locus 5 (Drosophila)	YES	2.1
Gga.2703.1.S1_at	HES6	hairy and enhancer of split 6 (Drosophila)	YES	2.1
GgaAffx.25695.3.S1_s_at	LOC426235	hypothetical LOC426235 (zinc finger protein 879-like)		2.1
GgaAffx.20149.1.S1_s_at	GREM2	gremlin 2		2.1
Gga.13096.1.S1_at	JPH1	junctophilin 1		2.1
Gga.74.1.S1_at	LMO2	LIM domain only 2 (rhombotin-like 1)		2.1
Gga.1602.1.S1_at	LINGO3	leucine rich repeat and Ig domain containing 3		2.1
Gga.12811.1.S1_at	NUAK2	NUAK family, SNF1-like kinase, 2		2.1
Gga.11604.2.S1_a_at	ZFP36L1	zinc finger protein 36, C3H type-like 1		2.1
Gga.3316.1.S1_s_at	HHEX	hematopoietically expressed homeobox		2.1
Gga.4132.1.S1_at	ENO2	enolase 2 (gamma, neuronal)		2.1
Gga.13130.1.S1_at	IMPG1	interphotoreceptor matrix proteoglycan 1		2.1
Gga.14466.1.S1_at	PCDH17	protocadherin 17		2.1
Gga.869.1.S1_at	CKMT2	creatine kinase, mitochondrial 2 (sarcomeric)		2.1
Gga.739.1.S1_at	P20K	quiescence-specific protein		2.1
Gga.4879.1.S1_at	BMP7	bone morphogenetic protein 7		2.1
Gga.8092.1.S1_at	SDPR	serum deprivation response (phosphatidylserine binding protein)		2.1
GgaAffx.21334.1.S1_at	CIDEA	cell death-inducing DFFA-like effector a		2.1
Gga.1798.1.S1_a_at	TSC22D1	TSC22 domain family, member 1		2.1
Gga.407.1.S1_at	NEUROG1	neurogenin 1		2.1
Gga.5505.1.S1_a_at	SOX9	SRY (sex determining region Y)-box 9		2
Gga.6976.1.S1_at	SPINK5	serine peptidase inhibitor, Kazal type 5	YES	2
Gga.16311.1.S1_at	ATP2B2	ATPase, Ca++ transporting, plasma membrane 2		2
Gga.9784.1.S1_at	POF1B	premature ovarian failure, 1B		2
Gga.6448.1.S1_s_at	PHLDA2	pleckstrin homology-like domain, family A, member 2		2
Gga.7794.1.S1_at	TUBB6	tubulin, beta 6		2
GgaAffx.6554.1.S1_s_at	IGSF10	immunoglobulin superfamily, member 10		2
Gga.12197.2.S1_s_at	AKAP12	A kinase (PRKA) anchor protein (gravin) 12		2
Gga.2171.1.S1_at	FER1L3	fer-1-like 3, myoferlin (C. elegans)		2
Gga.2772.1.S1_a_at	CAMK2N1	calcium/calmodulin-dependent protein kinase II inhibitor 1		2
Gga.7604.1.S1_at	PLSCR1	phospholipid scramblase 1		2
GgaAffx.5195.1.S1_at	SLC26A5	solute carrier family 26, member 5 (prestin)		2
Gga.4970.1.S1_at	CD3E	CD3e molecule, epsilon (CD3-TCR complex)		2
GgaAffx.20450.1.S1_at	ADORA2A	adenosine A2a receptor		2
Gga.5589.1.S1_at	LOC408038	beta-keratin		2
Gga.12926.1.S1_s_at	RAB31	RAB31, member RAS oncogene family		2
Gga.5977.1.S1_at	SLN	sarcolipin		2
Gga.17014.1.S1_at	SLC39A10	solute carrier family 39 (zinc transporter), member 10		2
Gga.4491.1.S1_at	LSP1	lymphocyte-specific protein 1		2
Gga.7323.1.S1_at	NEDD9	neural precursor cell expressed, developmentally down-regulated 9	YES	2
GgaAffx.12646.1.S1_at	SYK	spleen tyrosine kinase		2
