# Supplementary material for: Analysis of FGF-Dependent and FGF-Independent Pathways in Otic Placode Induction
Source: PLoS One. 2013 Jan 23;8(1):e55011. doi: 10.1371/journal.pone.0055011 (PMC3552847; doi:10.1371/journal.pone.0055011)
Supplement: Table S3 — List of all otic-enriched genes also up-regulated by FGF. (XLSX) [file pone.0055011.s003.xlsx]

## Sheet: Sheet1
Table S3: All Otic-enriched genes also up-regulated by FGF
ID	Gene Symbol	Gene Title	Fold Up-regulation (otic)	Fold Up-regulation (FGF)
Gga.1710.1.S1_at	Hs3st3b1	heparan sulfate glucosamine 3-O-sulfotransferase 3B1	32.1	2.5
Gga.2354.1.S1_at	SOX8	SRY (sex determining region Y)-box 8	25	2.4
Gga.19393.1.S1_s_at	CYP26C1	cytochrome P450, family 26, subfamily C, polypeptide 1	14.5	19.8
Gga.1839.1.S1_at	EYA2	eyes absent homolog 2 (Drosophila)	11.2	5
Gga.19378.1.S1_at	IL17RD	interleukin 17 receptor D	10.8	3.4
Gga.565.1.S1_at	GBX2	gastrulation brain homeobox 2	9.6	3.7
Gga.6245.2.S1_at	NGFR	nerve growth factor receptor	9.4	3.2
Gga.322.1.S1_at	SPRY1	sprouty homolog 1, antagonist of FGF signaling (Drosophila)	7.6	6.5
GgaAffx.20987.1.S1_at	PAX2	paired box 2	7.3	3.9
Gga.2422.1.S1_at	ENS-3	pol-like protein ENS-3	7.1	4.4
Gga.3219.1.S1_at	FIGF	c-fos induced growth factor (vascular endothelial growth factor D)	7.1	4.1
Gga.19221.1.S1_at	EBF3	early B-cell factor 3	6	2.3
Gga.1507.1.S2_at	ISL1	ISL LIM homeobox 1	5.8	2.7
Gga.7323.1.S1_at	NEDD9	neural precursor cell expressed, developmentally down-regulated 9	5.8	2
Gga.331.1.S1_at	CYP26A1	cytochrome P450, family 26, subfamily A, polypeptide 1	5.2	2.9
Gga.657.1.S1_at	FOXG1	forkhead box G1	4.6	3.5
Gga.17706.1.S1_at	AG2	protein Ag2 homolog	4.5	3.2
Gga.3374.1.S1_at	SPRY2	sprouty homolog 2 (Drosophila)	4.3	6
Gga.14703.1.S1_at	SP8	Sp8 transcription factor	4.2	2.9
Gga.661.1.S1_at	FGF8	fibroblast growth factor 8 (androgen-induced)	4.1	4.8
Gga.8025.1.S1_at	SLC13A3	Solute carrier family 13 (sodium-dependent dicarboxylate transporter), member 3	4.1	2.3
Gga.2305.1.S1_at	CXCR4	chemokine (C-X-C motif) receptor 4	3.6	3
Gga.2461.1.S1_at	STC-2	stanniocalcin 2	3.6	2.8
Gga.12383.1.S1_at	CRHBP	corticotropin releasing hormone binding protein	3.5	9.8
Gga.638.1.S1_at	NKX2-5	NK2 transcription factor related, locus 5 (Drosophila)	3.4	2.1
Gga.16051.1.S1_at	CHL1	neural cell adhesion molecule L1-like protein isoform 1 precursor	3.3	2.5
Gga.2701.1.S2_at	FGF3	fibroblast growth factor 3	3.2	2.3
Gga.446.1.S1_at	PEA3	ets variant gene 4 (E1A enhancer binding protein, E1AF)	3.1	2.6
Gga.3426.1.S1_a_at	FZD8	frizzled homolog 8 (Drosophila)	3	3.8
Gga.1148.1.S2_at	ST6GAL1	ST6 beta-galactosamide alpha-2,6-sialyltranferase 1	3	2.5
Gga.15876.1.S1_at	LRIG3	leucine-rich repeats and immunoglobulin-like domains 3	2.9	2.5
Gga.6717.1.S1_at	NOS1	nitric oxide synthase 1 (neuronal)	2.8	3.7
Gga.10041.1.S1_a_at	PNOC	Prepronociceptin	2.8	2.7
Gga.8807.1.S1_at	MECOM	MDS1 and EVI1 complex locus	2.7	4.1
Gga.19682.1.S1_at	AADACL4	arylacetamide deacetylase-like 4	2.7	2.1
Gga.8445.1.S1_at	DUSP6	dual specificity phosphatase 6	2.6	7.3
Gga.12774.1.S1_at	OPRL1	Opiate receptor-like 1	2.6	2.9
GgaAffx.12475.1.S1_at	TRAF5	TNF receptor-associated factor 5	2.6	2.6
Gga.245.1.S1_at	FGF18	fibroblast growth factor 18	2.5	3.9
Gga.12249.1.S1_at	DBX2	developing brain homeobox 2	2.5	2.8
Gga.9903.1.S1_at	Unknown	Unknown	2.5	2.8
Gga.13172.1.S1_at	CADPS2	Ca++-dependent secretion activator 2	2.5	2.4
Gga.11242.1.S1_at	HES5	hairy and enhancer of split 5 (Drosophila)	2.5	2.4
GgaAffx.20379.1.S1_at	DUSP4	dual specificity phosphatase 4	2.4	2.5
Gga.1931.1.S1_at	PFKFB3	6-phosphofructo-2-kinase/fructose-2,6-biphosphatase 3	2.3	2.8
Gga.6311.1.S1_at	HEY1	hairy/enhancer-of-split related with YRPW motif 1	2.3	2.5
GgaAffx.20351.1.S1_at	TLX1	T-cell leukemia homeobox 1	2.3	2.2
Gga.2703.1.S1_at	HES6	hairy and enhancer of split 6 (Drosophila)	2.3	2.1
Gga.6976.1.S1_at	SPINK5	ovoinhibitor	2.3	2
Gga.3323.1.S1_s_at	FABP5	fatty acid binding protein 5	2.2	2.5
Gga.12193.1.S1_a_at	C7orf16	chromosome 7 open reading frame 16	2.1	2.5
Gga.19602.1.S1_at	TRIL	Similar to KIAA0644 protein	2.1	2.3
